# Supplementary material for: MicroRNA-874 targets phosphomevalonate kinase and inhibits cancer cell growth via the mevalonate pathway
Source: Sci Rep. 2022 Nov 2;12:18443. doi: 10.1038/s41598-022-23205-w (PMC9630378; doi:10.1038/s41598-022-23205-w)
Supplement: Supplementary file 1 — Supplementary Information 1. [file 41598_2022_23205_MOESM1_ESM.xlsx]

## Sheet: Fig.2a
Treatment		PMVK	SREBF2	beta actin
noTF	n1	24.4239	21.2215	16.7246
		24.4978	21.2696	16.927
	n2	24.6548	21.3392	17.2734
		24.6141	21.4762	17.1494
	n3	24.6763	21.2405	16.7618
		24.7133	21.3942	17.0499
	n4	24.4749	21.2678	16.7528
		24.5142	21.3575	16.876
	n5	24.5608	21.2643	16.9156
		24.5793	21.3388	16.9388
	n6	24.7411	21.3379	16.9199
		24.6527	21.3965	16.9154
cont miR	n1	24.6462	21.5484	16.7602
(NC2)		24.8489	21.5867	16.8935
	n2	24.6612	21.7228	16.7123
		24.6833	21.5175	16.6268
	n3	24.581	21.3865	16.6726
		24.6573	21.6402	16.7791
	n4	24.7688	21.4511	16.6668
		24.8116	21.4267	16.4876
	n5	24.589	21.3466	16.7388
		24.6834	21.3719	16.7837
	n6	24.7347	21.4651	16.7148
		24.7605	21.4361	16.8778
miR-874	n1	28.486	24.0769	17.6891
		28.5229	23.9645	17.474
	n2	33.8985	28.1685	27.2835
		33.9694	28.5023	27.2017
	n3	28.1805	23.7509	17.4289
		28.3254	23.7151	17.5043
	n4	28.3391	23.8524	17.5361
		28.4268	23.8223	17.6551
	n5	28.3373	23.8085	17.6167
		28.1948	24.9078	17.8154
	n6	28.6184	23.8531	17.7716
		28.5189	24.4701	17.699

## Sheet: Fig.2b
Treatment		PMVK	SREBF2	beta actin
noTF	n1	23.8075	23.9147	15.8401
		23.8338	23.9351	15.6698
	n2	23.9444	23.7213	15.8234
		23.8643	23.8078	15.6025
	n3	23.8648	23.7506	15.9188
		23.722	23.7749	15.778
	n4	23.7401	23.8834	15.6476
		23.7558	23.8671	15.6085
	n5	23.7116	23.9452	15.5774
		23.8741	23.9886	15.5697
	n6	23.9926	23.9693	15.819
		23.9345	23.8618	15.6756
NC2	n1	23.9252	23.5222	15.648
		24.0053	24.983	15.6708
	n2	23.9254	23.3955	15.6847
		23.9529	23.4473	15.6007
	n3	24.1146	23.485	15.8747
		24.1393	23.5671	15.8805
	n4	23.9373	23.1191	15.717
		24.0779	23.1435	15.6231
	n5	23.8887	23.2521	15.5309
		23.9108	23.277	15.5285
	n6	24.1963	24.0324	15.7002
		24.2576	24.0944	15.6125
miR-874	n1	25.1291	24.7579	15.2383
		25.2699	24.7809	15.2913
	n2	25.2333	24.7656	15.3778
		25.4071	24.8448	15.2809
	n3	25.5657	24.6768	15.3559
		25.6173	24.7475	15.3611
	n4	25.4504	24.41	15.2569
		25.3084	24.554	15.1781
	n5	25.2449	24.9404	15.2877
		25.2718	25.094	15.2676
	n6	25.5185	24.7401	15.4877
		25.5595	25.0039	15.4871

## Sheet: Fig.5e
Treatment		PMVK	SREBF2	beta actin		Treatment		PUMA	BAX	beta actin
cont miR	n1	26.9128	24.9069	19.2014		cont miR	n1	26.5093	25.1059	18.7598
		26.9282	24.9692	19.1871				26.4827	25.017	18.719
	n2	27.2543	25.1611	19.4185			n2	26.3001	26.4237	19.3463
		27.315	25.0779	19.4569				26.2365	26.3309	19.2564
	n3	27.7538	25.5114	19.9987			n3	26.0048	24.8782	19.0105
		27.7253	25.4505	19.9923				26.055	24.9275	19.0042
	n4	27.3052	25.1512	19.8129			n4	26.854	25.5106	19.5404
		27.3633	24.9795	19.8241				26.9003	25.5521	19.5543
miR-874	n1	31.3223	27.6595	20.68			n5	27.0541	25.7455	19.4349
		31.1748	27.8058	20.6762				27.0612	25.8411	19.4806
	n2	31.2206	27.0049	20.7359			n6	26.6609	25.1873	19.2852
		31.2207	27.1004	20.7612				26.7069	25.175	19.291
	n3	31.3079	27.7085	20.9254		miR-874	n1	25.92	26.8848	20.9633
		31.25	27.6984	20.8229				25.9794	26.9313	20.9132
	n4	31.097	27.427	20.5397			n2	26.1096	27.2375	21.1589
		31.1744	27.4539	20.4438				26.1336	27.0744	21.1501
miR874 GGPP	n1	30.2435	26.7001	19.7251			n3	25.9619	26.4643	20.926
		30.3267	26.7317	19.6869				25.9742	26.3952	20.8587
	n2	30.1993	26.8333	19.5971			n4	25.9544	26.8843	21.1845
		30.1832	26.7684	19.5787				26.0328	26.8685	21.1952
	n3	30.0986	26.7305	19.6273			n5	26.2183	26.9072	21.2698
		30.0525	26.6588	19.6583				26.2773	26.9578	21.2901
	n4	30.5747	27.0768	19.9403			n6	25.8144	26.6726	21.0193
		30.5681	27.2118	19.9519				25.8209	26.601	21.0339
						miR874 GGPP	n1	26.6022	24.9821	18.9468
								26.6391	24.9418	18.8909
							n2	26.3692	24.9818	18.8013
								26.3922	24.9584	18.7767
							n3	26.8047	25.1605	18.8146
								26.7918	25.1051	18.7591
							n4	26.9483	25.3554	19.0013
								26.791	25.341	19.0848
							n5	27.0153	25.815	19.4282
								26.9724	25.8484	19.4166
							n6	26.7396	25.9167	19.1657
								26.836	25.7351	19.2478

## Sheet: Fig.6a
Treatment		NOXA	beta actin			p21	BAX	PUMA	PMVK	SREBF2	beta actin
noTF	n1	22.7	19.0266		n1	21.9342	23.6503	25.4503	25.008	23.1151	18.2843
		22.6069	19.0172			21.9021	23.6254	25.4635	25.0199	23.0901	18.2762
	n2	22.9246	19.5526		n2	22.5719	24.239	26.4254	25.4715	23.8786	18.8285
		22.9346	19.5929			22.5714	24.2142	26.3928	25.4627	23.8691	18.8313
	n3	22.664	19.6973		n3	22.0816	23.3903	25.9008	24.9543	23.4093	18.2709
		22.7044	19.6405			22.1084	23.4502	25.9256	24.9523	23.4704	18.3194
	n4	22.9565	19.8433		n4	22.5174	23.9825	26.0855	25.6022	23.7854	18.8909
		22.9047	19.7936			22.4864	23.9463	26.0306	25.5666	23.7625	18.8505
NC1	n1	22.6299	19.6678		n1	22.9789	24.5757	25.7467	25.5842	23.97	18.9287
		22.6769	19.6339			23.0046	24.54	25.7429	25.5911	23.9804	18.9182
	n2	21.9144	18.9014		n2	22.9282	24.334	25.9597	25.2496	23.8204	18.5616
		21.9366	18.9341			22.9233	24.3973	25.9637	25.2344	23.8207	18.5812
	n3	22.1652	18.9918		n3	22.1177	23.9279	25.6533	24.8427	22.9875	18.143
		22.1393	18.9676			22.1374	23.9364	25.6627	24.8373	22.9986	18.1245
	n4	22.0843	18.9508		n4	21.6187	23.6276	25.563	24.4649	22.7399	17.8296
		22.0409	18.9502			21.6041	23.621	25.5868	24.4305	22.7237	17.8375
siPMVK#4	n1	22.4691	19.8389		n1	21.0396	23.8673	25.3704	30.0769	25.1695	19.3528
		22.4798	19.8431			21.0479	23.8797	25.3883	30.1053	25.1424	19.2909
	n2	22.618	19.7843		n2	21.114	24.1799	25.6183	30.3055	25.3945	19.4289
		22.5942	19.8154			21.0974	24.1028	25.6168	30.3559	25.3054	19.4575
	n3	22.9512	20.2472		n3	20.7794	23.5581	25.3023	30.0781	25.0654	19.0333
		22.9317	20.296			20.8325	23.5493	25.3387	30.1211	25.0723	19.0301
	n4	22.9395	20.3544		n4	21.0902	23.7937	25.6434	30.5244	25.3186	19.3349
		22.9423	20.3112			21.0439	23.8248	25.6148	30.3404	25.2929	19.3763
	n5	23.0845	20.4184		n5	21.0138	24.2603	25.2214	30.2757	25.0374	19.2495
		23.0518	20.3937			21.0594	24.2677	25.2343	30.1792	25.0308	19.252
	n6	23.1559	20.4568		n6	20.9938	24.0504	25.2373	30.2381	25.011	19.1719
		23.2381	20.4971			21.0537	24.1119	25.3349	30.3224	25.0058	19.2473
siPMVK#4GGPP	n1	23.2328	19.9625		n1	21.1409	23.8354	25.9117	30.2465	24.385	18.8762
		23.236	20.3306			21.1485	23.8669	25.9376	30.0754	24.3962	18.8568
	n2	23.5223	20.356		n2	20.9814	23.7286	25.582	29.9384	24.2483	18.7191
		23.4625	19.9297			20.9977	23.7308	25.5995	29.9113	24.308	18.7074
	n3	23.228	19.9529		n3	21.0895	24.4046	25.8437	30.1804	24.508	18.8892
		23.2169	20.1179			21.054	24.3412	25.8077	30.0908	24.4218	18.8775
	n4	23.3374	20.0978		n4	21.1499	23.5932	25.6987	30.1902	24.4467	18.7558
		23.4194	19.9658			21.1854	23.6412	25.7675	30.1125	24.4967	18.7838
siPMVK#6	n1	21.9604	19.923		n1	20.7754	23.6636	26.0295	30.7371	23.9035	19.0593
		21.9553	19.8824			20.7219	23.5965	25.9352	30.4335	23.9424	19.0193
	n2	22.1039	20.2052		n2	20.9477	23.8684	25.9266	30.766	24.2036	19.2774
		22.0064	20.1641			20.9254	23.8253	25.9443	30.7852	24.2171	19.2768
	n3	21.6989	19.783		n3	20.0291	23.3122	25.7398	30.277	23.4097	18.7378
		21.7217	19.7953			20.0564	23.3813	25.7999	30.3284	23.4621	18.7386
	n4	21.3358	19.5514		n4	20.8975	23.7773	25.6053	30.627	24.0883	19.0938
		21.3271	19.529			20.9151	23.819	25.6523	30.5626	24.0772	19.1262
	n5	22.0467	20.2751		n5	21.2068	24.1357	25.9875	30.966	24.3534	19.5717
		22.0253	20.2408			21.1983	24.116	25.9934	30.932	24.4028	19.5737
	n6	22.7328	20.8633		n6	20.6506	23.6918	25.2594	30.1042	23.7808	18.9394
		22.8027	20.9434			20.6626	23.7285	25.2263	30.1417	23.7855	18.9537
siPMVK#6GGPP	n1	22.6529	19.9468		n1	20.8999	23.8423	26.372	30.9145	23.818	18.943
		22.5297	19.9728			20.8879	23.7621	26.4292	30.6651	23.7703	18.8611
	n2	22.88	20.121		n2	20.7053	23.7967	26.2043	30.6963	23.4848	18.7057
		22.8282	20.2016			20.7013	23.8156	26.2344	30.5202	23.5141	18.6961
	n3	22.7901	20.032		n3	21.322	24.4581	26.3516	31.0788	24.1082	19.2813
		22.8124	20.0182			21.4182	24.4618	26.3396	30.9473	24.1343	19.3082
	n4	22.7349	19.8334		n4	21.0933	24.0165	26.554	30.9711	24.2365	19.3011
		22.7042	19.8139			21.452	24.0179	26.5388	31.0856	24.2084	19.2239

## Sheet: Fig.S2a
Treatment		HMGCR	MVD	FDPS	beta actin
noTF	n1	16.8994	22.7555	23.843	16.7246
		17.084	22.5884	23.6392	16.927
	n2	16.8818	22.8967	23.7951	17.2734
		16.953	22.8713	23.5615	17.1494
	n3	17.0299	22.7688	23.4895	16.7618
		16.9786	22.8087	23.4926	17.0499
	n4	16.6617	22.7437	23.3505	16.7528
		17.0221	22.6881	23.4462	16.876
	n5	16.7775	22.5877	23.2291	16.9156
		16.781	22.6612	23.2911	16.9388
	n6	16.9473	22.8436	23.4341	16.9199
		16.9149	22.7464	23.4494	16.9154
cont miR	n1			23.8308	16.9378
(NC1)				23.7318	16.9882
	n2			23.7564	17.0384
				23.9685	17.0913
	n3			23.6904	16.8525
				23.6691	16.94
	n4			23.722	16.8872
				23.6508	16.8969
	n5			23.8425	16.9675
				23.8896	16.924
	n6			23.7183	16.9682
				23.7677	16.9269
cont miR	n1	16.9062	22.8792		16.7602
(NC2)		16.905	22.9175		16.8935
	n2	16.7642	22.8449		16.7123
		16.7963	22.8033		16.6268
	n3	16.7666	22.7461		16.6726
		16.7566	22.7583		16.7791
	n4	16.7715	22.7597		16.6668
		16.8977	22.9406		16.4876
	n5	16.8142	22.7329		16.7388
		16.7583	22.8674		16.7837
	n6	16.7936	22.5612		16.7148
		16.7434	22.7802		16.8778
miR-874	n1	18.249	24.171	24.5765	17.6891
		18.0803	24.0761	24.5175	17.474
	n2	37.1269	33.5962	31.4269	27.2835
		36.7769	34.3687	24.4334	27.2017
	n3	18.3709	23.9261	24.5905	17.4289
		18.1965	24.9476	31.9704	17.5043
	n4	18.3479	24.0528	24.6738	17.5361
		18.4278	24.0909	28.3897	17.6551
	n5	17.9105	24.0641	24.7124	17.6167
		18.6238	24.1043	27.9881	17.8154
	n6	18.5271	24.1152	24.7064	17.7716
		18.7485	24.1499	27.726	17.699

## Sheet: Fig.S2b
Treatment		HMGCR	MVD	FDPS	beta actin
noTF	n1	22.5794	27.429	26.9914	15.8401
		22.5184	27.1396	23.4085	15.6698
	n2	22.6632	27.2624	24.0937	15.8234
		22.7888	26.8089	22.7212	15.6025
	n3	22.6304	27.4876	22.898	15.9188
		22.6872	27.0956	22.6378	15.778
	n4	22.471	27.3764	22.5281	15.6476
		22.4989	27.104	22.6588	15.6085
	n5	22.6443	27.7401	22.4249	15.5774
		22.5946	27.4538	22.4554	15.5697
	n6	22.667	27.7188	22.9991	15.819
		22.5752	27.5525	22.5614	15.6756
cont miR	n1	22.6022	27.2637		15.6097
(NC1)		22.5775	27.2082		15.6809
	n2	22.4702	27.3453		15.6712
		22.5218	27.3		15.7487
	n3	22.5063	27.1084		15.7115
		22.5272	26.9798		15.7638
	n4	22.4191	27.4989		15.5275
		22.4615	27.3277		15.6561
	n5	22.4335	25.4875		15.5527
		22.6794	25.5254		15.7026
	n6	22.9535	27.9717		15.9277
		22.4955	27.7288		15.7204
cont miR	n1			22.711	15.648
(NC2)				23.25	15.6708
	n2			22.5256	15.6847
				23.1841	15.6007
	n3			22.5374	15.8747
				22.8038	15.8805
	n4			22.5363	15.717
				22.6695	15.6231
	n5			22.2444	15.5309
				22.4885	15.5285
	n6			22.1225	15.7002
				22.5223	15.6125
miR-874	n1	22.5119	27.2208	22.8465	15.2383
		22.5904	27.1147	23.2354	15.2913
	n2	22.6886	26.9547	23.1413	15.3778
		22.7532	26.9137	23.3436	15.2809
	n3	22.8941	26.6389	22.7466	15.3559
		22.8962	26.6266	23.0227	15.3611
	n4	22.827	26.6481	26.8369	15.2569
		22.7141	26.4055	22.4791	15.1781
	n5	22.7862	27.2712	22.2522	15.2877
		22.8587	26.9915	23.4627	15.2676
	n6	22.9278	26.9339	22.5328	15.4877
		22.9138	26.9066	22.7531	15.4871
