# Supplementary material for: MicroRNA-874 targets phosphomevalonate kinase and inhibits cancer cell growth via the mevalonate pathway
Source: Sci Rep. 2022 Nov 2;12:18443. doi: 10.1038/s41598-022-23205-w (PMC9630378; doi:10.1038/s41598-022-23205-w)
Supplement: Supplementary file 4 — Supplementary Information 4. [file 41598_2022_23205_MOESM4_ESM.xlsx]

## Sheet: Sheet1
Supplementary table S1: List of genes that are downregulated that also contain predicted seed sites for miR-874
157 common elements in "miR-874_Targetscan" and "miR-874_downregulated genes":
Target gene	Representative transcript	Gene name
PMVK	ENST00000368467	phosphomevalonate kinase
SREBF2	ENST00000361204.4	sterol regulatory element binding transcription factor 2
MSRB3	ENST00000308259.5	methionine sulfoxide reductase B3
CYB561D1	ENST00000496961.1	cytochrome b561 family, member D1
RGS4	ENST00000531057.1	regulator of G-protein signaling 4
RAB13	ENST00000368575.3	RAB13, member RAS oncogene family
BDH1	ENST00000392378.2	3-hydroxybutyrate dehydrogenase, type 1
ZDHHC16	ENST00000345745.5	zinc finger, DHHC-type containing 16
SLC46A1	ENST00000440501.1	solute carrier family 46 (folate transporter), member 1
HEG1	ENST00000311127.4	heart development protein with EGF-like domains 1
POLD4	ENST00000312419.3	polymerase (DNA-directed), delta 4, accessory subunit
VKORC1	ENST00000300851.6	vitamin K epoxide reductase complex, subunit 1
THRA	ENST00000450525.2	thyroid hormone receptor, alpha
PAAF1	ENST00000544552.1	proteasomal ATPase-associated factor 1
AQP3	ENST00000297991.4	aquaporin 3 (Gill blood group)
MXI1	ENST00000332674.5	MAX interactor 1, dimerization protein
EGR3	ENST00000519492.1	early growth response 3
HIF1AN	ENST00000299163.6	hypoxia inducible factor 1, alpha subunit inhibitor
USP43	ENST00000285199.7	ubiquitin specific peptidase 43
PPP1CA	ENST00000312989.7	protein phosphatase 1, catalytic subunit, alpha isozyme
TIMM22	ENST00000327158.4	translocase of inner mitochondrial membrane 22 homolog (yeast)
OSTM1	ENST00000193322.3	osteopetrosis associated transmembrane protein 1
FMR1	ENST00000370471.3	fragile X mental retardation 1
SEC22A	ENST00000481965.2	SEC22 vesicle trafficking protein homolog A (S. cerevisiae)
FAM53C	ENST00000513056.1	family with sequence similarity 53, member C
PTPN12	ENST00000248594.6	protein tyrosine phosphatase, non-receptor type 12
ADAM19	ENST00000257527.4	ADAM metallopeptidase domain 19
KDM4A	ENST00000372396.3	lysine (K)-specific demethylase 4A
UNK	ENST00000293218.3	unkempt homolog (Drosophila)
DYNLL1	ENST00000552870.1	dynein, light chain, LC8-type 1
GDF11	ENST00000257868.5	growth differentiation factor 11
NR2C2	ENST00000425241.1	nuclear receptor subfamily 2, group C, member 2
ZBTB6	ENST00000373659.3	zinc finger and BTB domain containing 6
GLDC	ENST00000321612.6	glycine dehydrogenase (decarboxylating)
EIF4EBP1	ENST00000338825.4	eukaryotic translation initiation factor 4E binding protein 1
BCL2L13	ENST00000418951.2	BCL2-like 13 (apoptosis facilitator)
PLEKHB2	ENST00000438882.2	pleckstrin homology domain containing, family B (evectins) member 2
USP8	ENST00000396444.3	ubiquitin specific peptidase 8
MBLAC2	ENST00000316610.6	metallo-beta-lactamase domain containing 2
CPLX2	ENST00000359546.4	complexin 2
CCDC113	ENST00000443128.2	coiled-coil domain containing 113
ITPRIP	ENST00000337478.1	inositol 1,4,5-trisphosphate receptor interacting protein
STRN	ENST00000263918.4	striatin, calmodulin binding protein
PPP5C	ENST00000012443.4	protein phosphatase 5, catalytic subunit
GDPD5	ENST00000443276.2	glycerophosphodiester phosphodiesterase domain containing 5
SAMD12	ENST00000409003.4	sterile alpha motif domain containing 12
FBXO33	ENST00000298097.7	F-box protein 33
SSH3	ENST00000376757.5	slingshot protein phosphatase 3
CNTNAP2	ENST00000361727.3	contactin associated protein-like 2
ASB6	ENST00000277459.4	ankyrin repeat and SOCS box containing 6
TOMM20	ENST00000366607.4	translocase of outer mitochondrial membrane 20 homolog (yeast)
BCKDHB	ENST00000545529.1	branched chain keto acid dehydrogenase E1, beta polypeptide
ESRRA	ENST00000405666.1	estrogen-related receptor alpha
TP53INP2	ENST00000374810.3	tumor protein p53 inducible nuclear protein 2
CPEB4	ENST00000265085.5	cytoplasmic polyadenylation element binding protein 4
ATG16L1	ENST00000392017.4	autophagy related 16-like 1 (S. cerevisiae)
SNX24	ENST00000513881.1	sorting nexin 24
CORO1C	ENST00000261401.3	coronin, actin binding protein, 1C
ATXN1	ENST00000244769.4	ataxin 1
SLC25A11	ENST00000225665.7	solute carrier family 25 (mitochondrial carrier; oxoglutarate carrier), member 11
LSM14B	ENST00000253001.4	LSM14B, SCD6 homolog B (S. cerevisiae)
ZNRF1	ENST00000335325.4	zinc and ring finger 1, E3 ubiquitin protein ligase
TMEM55B	ENST00000250489.4	transmembrane protein 55B
ATP2C1	ENST00000505330.1	ATPase, Ca++ transporting, type 2C, member 1
SUMO2	ENST00000420826.2	small ubiquitin-like modifier 2
BMF	ENST00000220446.4	Bcl2 modifying factor
LMO4	ENST00000370544.5	LIM domain only 4
BCKDK	ENST00000394950.3	branched chain ketoacid dehydrogenase kinase
KCNQ1	ENST00000155840.5	potassium voltage-gated channel, KQT-like subfamily, member 1
RNF121	ENST00000393713.3	ring finger protein 121
RLIM	ENST00000332687.6	ring finger protein, LIM domain interacting
HMGCS1	ENST00000325110.6	3-hydroxy-3-methylglutaryl-CoA synthase 1 (soluble)
BEND6	ENST00000370750.2	BEN domain containing 6
CDK16	ENST00000457458.2	cyclin-dependent kinase 16
PTGFRN	ENST00000393203.2	prostaglandin F2 receptor inhibitor
SATB2	ENST00000417098.1	SATB homeobox 2
PCDH1	ENST00000503492.1	protocadherin 1
SMUG1	ENST00000505128.1	single-strand-selective monofunctional uracil-DNA glycosylase 1
TMF1	ENST00000398559.2	TATA element modulatory factor 1
ARID5B	ENST00000279873.7	AT rich interactive domain 5B (MRF1-like)
CXorf23	ENST00000379687.3	chromosome X open reading frame 23
NECAB3	ENST00000246190.6	N-terminal EF-hand calcium binding protein 3
GLIS2	ENST00000262366.3	GLIS family zinc finger 2
RNF44	ENST00000274811.4	ring finger protein 44
EXOC7	ENST00000607838.1	exocyst complex component 7
CDCA7L	ENST00000356195.5	cell division cycle associated 7-like
YY1	ENST00000262238.4	YY1 transcription factor
NUPL1	ENST00000381736.3	nucleoporin like 1
USP46	ENST00000441222.3	ubiquitin specific peptidase 46
BCL7A	ENST00000538010.1	B-cell CLL/lymphoma 7A
MEGF8	ENST00000334370.4	multiple EGF-like-domains 8
DCUN1D3	ENST00000324344.4	DCN1, defective in cullin neddylation 1, domain containing 3
ZBTB7A	ENST00000322357.4	zinc finger and BTB domain containing 7A
LSM12	ENST00000585388.1	LSM12 homolog (S. cerevisiae)
CYFIP2	ENST00000318218.6	cytoplasmic FMR1 interacting protein 2
DENND5B	ENST00000389082.5	DENN/MADD domain containing 5B
FKBP5	ENST00000536438.1	FK506 binding protein 5
RASAL2	ENST00000448150.3	RAS protein activator like 2
LIPH	ENST00000296252.4	lipase, member H
MTMR3	ENST00000333027.3	myotubularin related protein 3
HDAC1	ENST00000373548.3	histone deacetylase 1
ZDHHC3	ENST00000296127.3	zinc finger, DHHC-type containing 3
EXTL3	ENST00000220562.4	exostosin-like glycosyltransferase 3
PHF21A	ENST00000257821.4	PHD finger protein 21A
MICALCL	ENST00000256186.2	MICAL C-terminal like
MOB1B	ENST00000309395.2	MOB kinase activator 1B
TMEM127	ENST00000258439.3	transmembrane protein 127
RAP2B	ENST00000323534.2	RAP2B, member of RAS oncogene family
SYPL2	ENST00000369872.3	synaptophysin-like 2
CBX7	ENST00000216133.5	chromobox homolog 7
THRB	ENST00000396671.2	thyroid hormone receptor, beta
KCNH3	ENST00000257981.6	potassium voltage-gated channel, subfamily H (eag-related), member 3
MYO9A	ENST00000564571.1	myosin IXA
IMPACT	ENST00000284202.4	impact RWD domain protein
BACE1	ENST00000313005.6	beta-site APP-cleaving enzyme 1
FBXO28	ENST00000424254.2	F-box protein 28
DHDDS	ENST00000360009.2	dehydrodolichyl diphosphate synthase
SMG1	ENST00000446231.2	SMG1 phosphatidylinositol 3-kinase-related kinase
SNX33	ENST00000308527.5	sorting nexin 33
DCPS	ENST00000263579.4	decapping enzyme, scavenger
RGP1	ENST00000378078.4	RGP1 retrograde golgi transport homolog (S. cerevisiae)
ST3GAL1	ENST00000319914.5	ST3 beta-galactoside alpha-2,3-sialyltransferase 1
SIK2	ENST00000304987.3	salt-inducible kinase 2
FADS1	ENST00000350997.7	fatty acid desaturase 1
SOX12	ENST00000342665.2	SRY (sex determining region Y)-box 12
PKP3	ENST00000331563.2	plakophilin 3
SMC1A	ENST00000322213.4	structural maintenance of chromosomes 1A
EEF2K	ENST00000263026.5	eukaryotic elongation factor-2 kinase
HIPK2	ENST00000406875.3	homeodomain interacting protein kinase 2
FARP1	ENST00000595437.1	FERM, RhoGEF (ARHGEF) and pleckstrin domain protein 1 (chondrocyte-derived)
SNTB2	ENST00000336278.4	syntrophin, beta 2 (dystrophin-associated protein A1, 59kDa, basic component 2)
ATXN7L3	ENST00000454077.2	ataxin 7-like 3
STOML1	ENST00000564777.1	stomatin (EPB72)-like 1
RNF43	ENST00000407977.2	ring finger protein 43
PPM1A	ENST00000395076.4	protein phosphatase, Mg2+/Mn2+ dependent, 1A
TAOK1	ENST00000261716.3	TAO kinase 1
ARL4C	ENST00000390645.2	ADP-ribosylation factor-like 4C
PCDHAC1	ENST00000253807.2	protocadherin alpha subfamily C, 1
PCDHAC2	ENST00000289269.5	protocadherin alpha subfamily C, 2
RAD54L2	ENST00000409535.2	RAD54-like 2 (S. cerevisiae)
LHPP	ENST00000368839.1	phospholysine phosphohistidine inorganic pyrophosphate phosphatase
XIAP	ENST00000371199.3	X-linked inhibitor of apoptosis
HIP1	ENST00000336926.6	huntingtin interacting protein 1
DCTN2	ENST00000548249.1	dynactin 2 (p50)
POLDIP2	ENST00000540200.1	polymerase (DNA-directed), delta interacting protein 2
PSD3	ENST00000327040.8	pleckstrin and Sec7 domain containing 3
HNRNPA3	ENST00000411529.2	heterogeneous nuclear ribonucleoprotein A3
SETD7	ENST00000274031.3	SET domain containing (lysine methyltransferase) 7
BCAS3	ENST00000589222.1	breast carcinoma amplified sequence 3
DCAF10	ENST00000242323.7	DDB1 and CUL4 associated factor 10
MTDH	ENST00000336273.3	metadherin
PACRGL	ENST00000502374.1	PARK2 co-regulated-like
FZD5	ENST00000295417.3	frizzled family receptor 5
KHNYN	ENST00000251343.5	KH and NYN domain containing
LIG3	ENST00000378526.4	ligase III, DNA, ATP-dependent
STX7	ENST00000367941.2	syntaxin 7
MAP4K2	ENST00000294066.2	mitogen-activated protein kinase kinase kinase kinase 2
